# Supplementary material for: Regulation of IL-24/IL-20R2 complex formation using photocaged tyrosines and UV light
Source: Front Mol Biosci. 2023 Jul 7;10:1214235. doi: 10.3389/fmolb.2023.1214235 (PMC10361524; doi:10.3389/fmolb.2023.1214235)
Supplement: Supplementary file 2 [file DataSheet2.zip]

Archive with 79 entries (51 files):
- Figure3_SDSPAGE/
- Figure3_SDSPAGE/22.06.01_13.12.13_Figure3Aright.tif
- Figure3_SDSPAGE/23.04.14_08.53.25_Figure3Aleft.tif
- Figure6_WB/
- Figure6_WB/pSTAT3/
- Figure6_WB/pSTAT3/23.04.12_08.34.31_ECL+Marker.tif
- Figure6_WB/pSTAT3/23.04.12_08.34.31_ECL.tif
- Figure6_WB/pSTAT3/23.04.12_08.34.31_marker.tif
- Figure6_WB/Tubulin/
- Figure6_WB/Tubulin/23.04.12_08.05.02_ECL+Marker.tif
- Figure6_WB/Tubulin/23.04.12_08.05.02_ECL.tif
- Figure6_WB/Tubulin/23.04.12_08.05.02_marker.tif
- FigureS11_WB/
- FigureS11_WB/FigureS9A/
- FigureS11_WB/FigureS9A/pSTAT3/
- FigureS11_WB/FigureS9A/pSTAT3/23.04.18_08.47.22_ECL+Marker.tif
- FigureS11_WB/FigureS9A/pSTAT3/23.04.18_08.47.22_ECL.tif
- FigureS11_WB/FigureS9A/pSTAT3/23.04.18_08.47.22_marker.tif
- FigureS11_WB/FigureS9A/Tubulin/
- FigureS11_WB/FigureS9A/Tubulin/23.04.18_08.07.27_ECL+Markerc.tif
- FigureS11_WB/FigureS9A/Tubulin/23.04.18_08.07.27_ECL.tif
- FigureS11_WB/FigureS9A/Tubulin/23.04.18_08.07.27_marker.tif
- FigureS11_WB/FigureS9B/
- FigureS11_WB/FigureS9B/pSTAT3/
- FigureS11_WB/FigureS9B/pSTAT3/23.04.04_08.40.36_ECL+Marker.tif
- FigureS11_WB/FigureS9B/pSTAT3/23.04.04_08.40.36_ECL.tif
- FigureS11_WB/FigureS9B/pSTAT3/23.04.04_08.40.36_marker.tif
- FigureS11_WB/FigureS9B/Tubulin/
- FigureS11_WB/FigureS9B/Tubulin/23.04.04_09.03.49_ECL+Markerc.tif
- FigureS11_WB/FigureS9B/Tubulin/23.04.04_09.03.49_ECL.tif
- FigureS11_WB/FigureS9B/Tubulin/23.04.04_09.03.49_marker.tif
- FigureS11_WB/FigureS9C/
- FigureS11_WB/FigureS9C/pSTAT3(down)+Tubulin(Top)/
- FigureS11_WB/FigureS9C/pSTAT3(down)+Tubulin(Top)/IL20R2DC_ECL+Marker.tif
- FigureS11_WB/FigureS9C/pSTAT3(down)+Tubulin(Top)/IL20R2DC_ECL.tif
- FigureS11_WB/FigureS9C/pSTAT3(down)+Tubulin(Top)/IL20R2DC_marker.tif
- FigureS12_WB/
- FigureS12_WB/FigureS11A/
- FigureS12_WB/FigureS11A/pSTAT3/
- FigureS12_WB/FigureS11A/pSTAT3/IL24B4(TOP)/
- FigureS12_WB/FigureS11A/pSTAT3/IL24B4(TOP)/23.04.18_08.57.53_ECL+Marker.tif
- FigureS12_WB/FigureS11A/pSTAT3/IL24B4(TOP)/23.04.18_08.57.53_ECL.tif
- FigureS12_WB/FigureS11A/pSTAT3/IL24B4(TOP)/23.04.18_08.57.53_marker.tif
- FigureS12_WB/FigureS11A/pSTAT3/Y204NBY(MEDIUM)/
- FigureS12_WB/FigureS11A/pSTAT3/Y204NBY(MEDIUM)/23.04.18_08.57.53_ECL+Marker.tif
- FigureS12_WB/FigureS11A/pSTAT3/Y204NBY(MEDIUM)/23.04.18_08.57.53_ECL.tif
- FigureS12_WB/FigureS11A/pSTAT3/Y204NBY(MEDIUM)/23.04.18_08.57.53_marker.tif
- FigureS12_WB/FigureS11A/pSTAT3/Y204NBY+UV(BOTTOM)/
- FigureS12_WB/FigureS11A/pSTAT3/Y204NBY+UV(BOTTOM)/23.04.18_08.57.53_ECL+Marker.tif
- FigureS12_WB/FigureS11A/pSTAT3/Y204NBY+UV(BOTTOM)/23.04.18_08.57.53_ECL.tif
- FigureS12_WB/FigureS11A/pSTAT3/Y204NBY+UV(BOTTOM)/23.04.18_08.57.53_marker.tif
- FigureS12_WB/FigureS11A/Tubulin/
- FigureS12_WB/FigureS11A/Tubulin/204+/
- FigureS12_WB/FigureS11A/Tubulin/204+/23.04.18_08.03.41_ECL+Marker.tif
- FigureS12_WB/FigureS11A/Tubulin/204+/23.04.18_08.03.41_ECL.tif
- FigureS12_WB/FigureS11A/Tubulin/204+/23.04.18_08.03.41_marker.tif
- FigureS12_WB/FigureS11A/Tubulin/204-/
- FigureS12_WB/FigureS11A/Tubulin/204-/23.04.18_08.01.14_ECL+Marker.tif
- FigureS12_WB/FigureS11A/Tubulin/204-/23.04.18_08.01.14_ECL.tif
- FigureS12_WB/FigureS11A/Tubulin/204-/23.04.18_08.01.14_marker.tif
- FigureS12_WB/FigureS11A/Tubulin/b4/
- FigureS12_WB/FigureS11A/Tubulin/b4/23.04.18_07.58.36_ECL+Marker.tif
- FigureS12_WB/FigureS11A/Tubulin/b4/23.04.18_07.58.36_ECL.tif
- FigureS12_WB/FigureS11A/Tubulin/b4/23.04.18_07.58.36_marker.tif
- FigureS12_WB/FigureS11B/
- FigureS12_WB/FigureS11B/pSTAT3/
- FigureS12_WB/FigureS11B/pSTAT3/23.04.18_08.24.09_ECL+Markerc.tif
- FigureS12_WB/FigureS11B/pSTAT3/23.04.18_08.24.09_ECL.tif
- FigureS12_WB/FigureS11B/pSTAT3/23.04.18_08.24.09_marker.tif
- FigureS12_WB/FigureS11B/Tubulin/
- FigureS12_WB/FigureS11B/Tubulin/23.04.18_08.10.59_ECL+Markerc.tif
- FigureS12_WB/FigureS11B/Tubulin/23.04.18_08.10.59_ECL.tif
- FigureS12_WB/FigureS11B/Tubulin/23.04.18_08.10.59_marker.tif
- FigureS3_SDSPAGE/
- FigureS3_SDSPAGE/IL20R2D.tif
- FigureS5_SDSPAGE/
- FigureS5_SDSPAGE/22.05.24_12.01.27_FigureS5A.tif
- FigureS5_SDSPAGE/22.05.24_12.10.09_FigureS5B.tif
- README_FINAL.txt
