# Supplementary material for: Regulation of IL-24/IL-20R2 complex formation using photocaged tyrosines and UV light
Source: Front Mol Biosci. 2023 Jul 7;10:1214235. doi: 10.3389/fmolb.2023.1214235 (PMC10361524; doi:10.3389/fmolb.2023.1214235)
Supplement: Supplementary file 2 [file DataSheet2.zip › README_FINAL.txt]

All Western Blot (WB) images are shown in 3 channels: enhanced chemiluminiscence (_ECL), visible (_marker), and merged (_ECL+Marker).
Notice that all WB and SDS-PAGE images correspond to the complete membranes and gels, respectively. However, only selected lanes are shown in the manuscript as follows:
Figure3Aleft	lanes 2 (molecular weight marker, MWM) and 3
Figure3Aright	lanes 1 and 2 (MWM)
FigureS3	lanes 7, 8, 9 an 10
FigureS5A	lanes 2 (MWM), 3, 7 and 8
FigureS5B	lanes 1 (MWM), 2, 3, 4, 5, 7 and 8
Figure6		lanes 2, 3, 4, 5, 6, 7, 8, 9 and 10
FigureS11A	lanes 6, 7 and 8
FigureS11B	lanes 9 and 10
FigureS11C	lanes 2, 3 and 4
FigureS12A	lanes 4, 5, 6, 7, 8 and 9
FigureS12B	lanes 2, 3, 4, 5, 6, 7 and 8


	
